# Supplementary material for: Sequence-specific dynamics of DNA response elements and their flanking sites regulate the recognition by AP-1 transcription factors
Source: Nucleic Acids Res. 2021 Aug 13;49(16):9280–93. doi: 10.1093/nar/gkab691 (PMC8450079; doi:10.1093/nar/gkab691)
Supplement: gkab691_Supplemental_Files [file gkab691_supplemental_files.zip]

Archive with 2 entries (2 files):
- SI_Yap1-DNA_recognition_MD_study_revision3.pdf
- yap1_hdock_jumna.zip
